# Supplementary material for: Alpha-Lipoic Acid Reduces Cell Growth, Inhibits Autophagy, and Counteracts Prostate Cancer Cell Migration and Invasion: Evidence from In Vitro Studies
Source: Int J Mol Sci. 2023 Dec 4;24(23):17111. doi: 10.3390/ijms242317111 (PMC10707055; doi:10.3390/ijms242317111)
Supplement: Supplementary file 1 [file ijms-24-17111-s001.zip]

Archive with 2 entries (2 files):
- VIDEOS.mp4
- __MACOSX/._VIDEOS.mp4
